# Supplementary material for: Evolution of Bacterial Persistence to Antibiotics during a 50,000-Generation Experiment in an Antibiotic-Free Environment
Source: Antibiotics (Basel). 2022 Mar 27;11(4):451. doi: 10.3390/antibiotics11040451 (PMC9028194; doi:10.3390/antibiotics11040451)
Supplement: Supplementary file 1 [file antibiotics-11-00451-s001.zip]

Archive with 5 entries (4 files):
- antibiotics-1634163-supplementary/
- antibiotics-1634163-supplementary/Supplementary material 1- Heuristic detection of the exponential growth phase.zip
- antibiotics-1634163-supplementary/Supplementary materials.pdf
- antibiotics-1634163-supplementary/Table S2- Tukey Comparisons - Ampicillin.xlsx
- antibiotics-1634163-supplementary/Table S3- Tukey Comparisons - Ciprofloxacin.xlsx
